# Supplementary material for: Interplay between SARS‐CoV‐2 and human long non‐coding RNAs
Source: J Cell Mol Med. 2021 May 9;25(12):5823–7. doi: 10.1111/jcmm.16596 (PMC8184717; doi:10.1111/jcmm.16596)
Supplement: Supplementary file 1 — App S1 [file JCMM-25-5823-s001.xlsx]

## Sheet: Supplementary file 1
Supplementary File 1. List of differentially expressed lncRNAs in PBMC samples							Supplementary File 1. List of differentially expressed lncRNAs in BALF samples
Gene Symbol	Ensembl ID	log2FC	FDR				Gene Symbol	Ensembl ID	log2FC	FDR
AL021155.5	ENSG00000285646.2	2.40855	0.00103279				MALAT1	ENSG00000251562.8	5.3444	7.0561e-45
AL031283.1	ENSG00000228140.2	-2.22863	0.000325927				LINC00632	ENSG00000203930.12	9.75434	1.26533e-42
CDC42-IT1	ENSG00000230068.2	-1.96364	0.0444171				AL365361.1	ENSG00000259834.1	-4.69873	8.55361e-35
LINC02777	ENSG00000232453.7	1.47745	0.0333133				H19	ENSG00000130600.19	11.4228	4.30525e-33
AC093423.2	ENSG00000230735.1	-1.68867	0.0350713				KCNQ1OT1	ENSG00000269821.1	6.08797	1.63354e-30
AL109741.1	ENSG00000225938.1	-1.84666	0.0183594				AC009951.4	ENSG00000279166.1	7.76407	2.81822e-30
LINC02785	ENSG00000226822.3	2.60733	0.0311027				STARD13-AS	ENSG00000236581.9	9.54804	1.89715e-22
AL365361.1	ENSG00000259834.1	-1.43276	0.00767771				AC018628.2	ENSG00000279133.1	5.48749	9.58974e-22
HIPK1-AS1	ENSG00000235527.7	-1.6001	0.0439967				ANKRD44-AS1	ENSG00000231621.1	6.89254	2.3187e-21
AC253572.2	ENSG00000287979.1	1.8981	0.00027986				AC011933.2	ENSG00000264853.1	7.94371	4.88901e-21
LINC00623	ENSG00000226067.7	-1.10357	0.00310957				AC012066.2	ENSG00000287085.1	9.49241	9.54445e-20
AC245014.3	ENSG00000276216.1	1.93049	0.00699164				LINC01133	ENSG00000224259.7	11.5563	2.27153e-19
LINC01138	ENSG00000274020.4	-1.12407	0.0345274				AC069549.2	ENSG00000287613.1	7.16809	2.59774e-19
AC245297.2	ENSG00000272755.1	-1.69122	0.0138325				LINC00342	ENSG00000232931.6	2.7618	1.13756e-18
ADAMTSL4-AS1	ENSG00000203804.4	-1.22728	0.0360092				SNHG8	ENSG00000269893.8	2.12756	2.36399e-18
C2CD4D-AS1	ENSG00000234614.1	-1.40662	0.0445344				AC104126.1	ENSG00000251076.1	12.0621	2.44223e-18
AL592295.5	ENSG00000288093.1	-1.5577	0.0113738				AL033523.1	ENSG00000228793.2	6.11853	2.86338e-18
AL359962.3	ENSG00000287218.1	-2.2017	7.97165e-05				FP671120.8	ENSG00000281383.1	6.20139	2.74588e-16
AL359962.2	ENSG00000273160.1	-2.38016	0.00193773				AC008105.3	ENSG00000267121.6	-4.71256	3.07568e-16
AL713852.1	ENSG00000285847.2	-1.96255	0.00987369				SOX21-AS1	ENSG00000227640.3	7.85769	1.61331e-15
MIR181A1HG	ENSG00000229989.4	2.78697	0.00121026				COLCA1	ENSG00000196167.10	5.37858	1.32435e-14
AC068481.1	ENSG00000223884.7	-1.55052	0.0296978				AC111149.2	ENSG00000253339.2	9.44228	4.90746e-14
LINC00298	ENSG00000235665.6	-2.37204	0.00634751				SPINT1-AS1	ENSG00000261183.5	4.97023	4.72657e-13
LINC00299	ENSG00000236790.6	-2.19525	0.000429559				WDFY3-AS2	ENSG00000180769.10	4.17695	7.85124e-13
AC006369.1	ENSG00000236213.2	-2.00722	0.00201776				TRIM52-AS1	ENSG00000248275.2	2.89073	2.01383e-12
CYP1B1-AS1	ENSG00000232973.13	1.71537	0.046041				LINC02541	ENSG00000230943.3	4.16141	2.37447e-12
AC092645.1	ENSG00000278962.1	-2.00837	0.00755045				AC006141.1	ENSG00000264895.1	9.64933	5.34146e-11
PAX8-AS1	ENSG00000189223.15	1.234	0.0159993				TMEM147-AS1	ENSG00000236144.8	-11.9677	5.4646e-11
AC009303.4	ENSG00000279227.1	2.21008	0.0172265				KLHL6-AS1	ENSG00000242522.1	7.61203	2.00108e-10
AC068282.1	ENSG00000286145.2	-2.09108	0.0136961				MIRLET7A1HG	ENSG00000269929.3	-11.7312	3.01308e-10
AC079793.1	ENSG00000228655.7	-2.67255	0.00130993				SNHG16	ENSG00000163597.15	3.15888	3.67133e-10
AC092652.2	ENSG00000283994.1	-1.54067	0.0312065				AL162377.1	ENSG00000231856.2	3.46437	3.97064e-10
ARHGAP15-AS1	ENSG00000231758.3	-2.53149	0.000705494				DLGAP1-AS1	ENSG00000177337.8	2.72445	7.18573e-10
AC092652.1	ENSG00000257277.2	-1.38215	0.0130588				LINC00630	ENSG00000223546.7	3.58758	2.19717e-09
AC010894.5	ENSG00000279884.1	-2.38073	0.00163102				DANCR	ENSG00000226950.7	3.37916	3.42283e-09
AC010894.3	ENSG00000236449.2	-2.12661	0.000318779				APTR	ENSG00000214293.9	3.02958	3.80752e-09
LINC01934	ENSG00000234663.7	-1.53516	0.0456756				LINC00654	ENSG00000205181.7	-12.1698	9.27815e-09
AC067945.3	ENSG00000231858.5	-1.4335	0.00931705				AC080112.4	ENSG00000278918.1	-11.3063	1.02137e-08
AC017104.6	ENSG00000286942.1	-1.36371	0.0472922				AL772337.2	ENSG00000233884.2	-11.2529	1.78643e-08
AC104809.2	ENSG00000233392.5	-6.21164	6.4276e-12				AL357093.2	ENSG00000258752.2	7.72602	2.04782e-08
LINC02084	ENSG00000272282.1	-1.44486	0.0153132				AF111167.2	ENSG00000259319.1	2.06942	2.58273e-08
LINC02033	ENSG00000279727.1	-1.42651	0.0461994				GAS5	ENSG00000234741.8	1.34968	2.71701e-08
ZBTB20-AS1	ENSG00000241560.7	-1.71868	0.00787804				AP003065.3	ENSG00000286555.1	-11.3112	4.08242e-08
LINC002481	ENSG00000246526.2	-1.95626	0.00594973				PSMG3-AS1	ENSG00000230487.8	-11.4021	4.36517e-08
AC005674.2	ENSG00000261490.1	-1.00134	0.0473685				GMDS-DT	ENSG00000250903.9	3.92921	5.71203e-08
KLF3-AS1	ENSG00000231160.10	-1.66878	0.00843592				LINC-PINT	ENSG00000231721.7	2.51579	7.56744e-08
MIR4453HG	ENSG00000268471.6	-1.3373	0.0393478				LINC01003	ENSG00000261455.1	2.58738	9.20976e-08
FAM198B-AS1	ENSG00000248429.5	2.80476	0.0264625				CHRM3-AS2	ENSG00000233355.7	-11.0378	1.01001e-07
AC098679.5	ENSG00000286558.1	3.84535	0.000359113				AC021016.2	ENSG00000261338.2	-11.1003	1.20653e-07
AC026748.1	ENSG00000279908.1	-1.98896	0.000745116				AC008771.1	ENSG00000249042.6	3.15001	1.20901e-07
AC034238.2	ENSG00000240535.8	-1.51492	0.0157755				ZEB2-AS1	ENSG00000238057.9	2.86392	1.34642e-07
AC025442.2	ENSG00000285999.1	-1.35467	0.0421921				AL162586.1	ENSG00000225032.5	-11.0849	1.69231e-07
AC010245.2	ENSG00000272040.1	-1.3377	0.0126151				MINCR	ENSG00000253716.6	2.79836	1.71457e-07
AC114980.1	ENSG00000251023.1	-1.43996	0.0291295				LINC02700	ENSG00000255666.7	-11.123	3.51447e-07
AC008906.2	ENSG00000272109.2	-1.68253	0.0194924				ZSCAN16-AS1	ENSG00000269293.3	2.16464	3.63809e-07
AC004039.1	ENSG00000230612.3	-1.7217	0.00660368				AC121761.1	ENSG00000257497.2	3.79238	4.11344e-07
C5orf66	ENSG00000224186.8	1.43799	0.0309502				AC109460.3	ENSG00000261067.7	-10.7925	5.02074e-07
AC008533.1	ENSG00000285366.1	-3.05183	0.00816523				AL158212.3	ENSG00000260917.1	-10.8088	5.85449e-07
AC022217.4	ENSG00000253736.3	-2.32018	0.013694				TRAM2-AS1	ENSG00000225791.7	1.94642	6.42897e-07
AC008610.1	ENSG00000248367.1	-1.91891	0.0294152				ACAP2-IT1	ENSG00000229325.1	3.16785	7.61128e-07
LINC01962	ENSG00000248473.2	-1.87827	0.00368488				SRGAP3-AS2	ENSG00000228723.6	6.03478	7.99652e-07
AL022098.1	ENSG00000287920.1	-1.49633	0.0218005				NALCN-AS1	ENSG00000233009.1	-11.0621	8.25428e-07
AL138824.1	ENSG00000286885.1	-1.50703	0.0345439				DLEU1	ENSG00000176124.14	3.15002	8.3347e-07
LINC02520	ENSG00000204110.6	-1.86255	0.00915774				AL035661.1	ENSG00000274173.1	7.66183	8.43455e-07
AL035701.1	ENSG00000231769.3	-1.84416	0.00815275				AL035587.1	ENSG00000231113.2	-10.7782	8.60342e-07
AL096816.1	ENSG00000280135.1	-1.12411	0.0443659				AC005332.4	ENSG00000274712.1	-10.8888	1.12962e-06
AL590550.1	ENSG00000287097.1	-2.38195	0.00960322				C22orf34	ENSG00000188511.12	-10.6823	1.67729e-06
PHACTR2-AS1	ENSG00000235740.2	-2.35392	0.0126151				AC233723.2	ENSG00000280254.1	-10.6584	1.71769e-06
AL139393.3	ENSG00000272841.1	-1.41763	0.0282495				AP002807.1	ENSG00000255031.5	-10.8707	2.18147e-06
Z94721.1	ENSG00000227598.1	-2.51012	0.000632504				AC135050.6	ENSG00000278133.1	-3.52614	2.35355e-06
Z94721.3	ENSG00000285730.1	-1.93865	0.0109639				PTOV1-AS2	ENSG00000269352.1	-10.6822	2.36507e-06
AC093627.4	ENSG00000240859.3	1.93681	0.00285068				LINC01146	ENSG00000258867.6	2.83488	2.63273e-06
AC073115.2	ENSG00000237471.2	-2.24523	0.00550929				PAX8-AS1	ENSG00000189223.15	-1.69726	3.21418e-06
AC002451.1	ENSG00000231170.7	1.74439	0.0162396				CYTOR	ENSG00000222041.11	2.69055	3.26322e-06
AC079781.5	ENSG00000284707.2	-1.33908	0.0181254				AL035446.2	ENSG00000285875.1	-10.5018	3.29335e-06
SND1-IT1	ENSG00000279078.1	-2.46405	0.000339432				LINC00205	ENSG00000223768.2	-3.45244	3.52379e-06
AC016831.6	ENSG00000285106.2	-1.6155	0.02308				CD2BP2-DT	ENSG00000260219.2	-10.4624	3.56488e-06
LINC00513	ENSG00000233559.2	-2.46774	0.000632504				C1RL-AS1	ENSG00000205885.7	-10.7867	3.64185e-06
AC016831.1	ENSG00000226380.9	-1.93225	0.00193773				LINC01503	ENSG00000233901.6	-10.4976	4.05095e-06
AC016831.4	ENSG00000271204.1	-2.9339	0.0080027				AC109460.1	ENSG00000260367.2	-10.4356	4.99877e-06
AC058791.1	ENSG00000273319.1	-3.55764	0.00384846				CCR5AS	ENSG00000223552.1	2.8001	5.73406e-06
LINC-PINT	ENSG00000231721.7	-1.87369	0.000351132				LINC01948	ENSG00000248727.6	-11.2066	6.17172e-06
AC004918.1	ENSG00000244701.1	-1.43014	0.0170049				SH3BP5-AS1	ENSG00000224660.2	-2.02298	7.4065e-06
AC006008.1	ENSG00000286912.1	-1.77441	0.0496305				AL050341.2	ENSG00000259943.1	-10.4862	7.88506e-06
AC025857.2	ENSG00000269899.1	2.25895	0.00440999				MRPL20-AS1	ENSG00000224870.7	-2.9117	7.92057e-06
AC145124.1	ENSG00000255495.1	-1.53372	0.046041				AC005674.2	ENSG00000261490.1	-2.78316	8.9231e-06
AC068587.4	ENSG00000283674.3	-1.87992	0.0139457				AC026369.3	ENSG00000256948.1	2.99958	8.95861e-06
AC087854.1	ENSG00000251034.2	-1.19488	0.0162442				LINC00937	ENSG00000226091.7	-10.4448	9.31462e-06
AC044849.1	ENSG00000272256.1	-1.49731	0.00297314				AC074117.1	ENSG00000234072.1	-10.1859	1.4902e-05
AC026979.2	ENSG00000271869.1	-1.44694	0.0251414				AC016876.2	ENSG00000233223.3	-2.91058	1.67685e-05
AC090204.1	ENSG00000247134.7	1.73182	0.0115574				AC007336.1	ENSG00000261997.1	2.53574	1.79367e-05
AC018607.1	ENSG00000254325.2	-1.83056	0.0321071				CDKN2B-AS1	ENSG00000240498.9	2.70974	1.81601e-05
AC055822.1	ENSG00000272155.1	-1.86295	0.0248861				PCBP1-AS1	ENSG00000179818.14	1.4719	2.05239e-05
AC103760.1	ENSG00000254231.3	-1.53754	0.0283809				TP53TG1	ENSG00000182165.18	2.06744	2.11147e-05
AC016405.1	ENSG00000253372.5	-2.32874	0.00246143				HOTAIRM1	ENSG00000233429.9	-10.4048	2.20155e-05
AC090198.1	ENSG00000253106.1	-1.28718	0.0309502				AC009961.4	ENSG00000287091.1	-10.5319	2.31473e-05
AC108925.1	ENSG00000286010.1	-1.75302	0.0373793				AL121956.6	ENSG00000287189.1	5.04334	2.51796e-05
AC022973.3	ENSG00000253720.2	-2.28525	0.00174272				IL10RB-DT	ENSG00000223799.1	2.2273	3.34521e-05
AC131568.1	ENSG00000287195.1	-2.12892	0.00179125				TMEM44-AS1	ENSG00000231770.6	2.20957	3.46566e-05
PEG13	ENSG00000282164.3	-1.42582	0.0284805				SNHG7	ENSG00000233016.7	-2.38214	3.86438e-05
AC067930.5	ENSG00000279605.1	1.81149	0.00715621				AC004540.2	ENSG00000225792.2	2.19711	4.58107e-05
AL499604.2	ENSG00000287070.1	-2.70079	0.00121055				C9orf139	ENSG00000180539.8	-10.2748	5.28347e-05
AL359636.2	ENSG00000234156.3	-4.07464	3.7484e-06				CD27-AS1	ENSG00000215039.7	-2.76971	5.43967e-05
MIR181A2HG	ENSG00000224020.1	-3.43526	3.9275e-07				LINC01089	ENSG00000212694.8	-3.14022	7.15201e-05
AL590226.2	ENSG00000279141.3	-1.80575	0.0133503				TNRC6C-AS1	ENSG00000204282.4	-3.38642	7.85138e-05
AL355987.4	ENSG00000273066.5	-1.13142	0.0314399				EML4-AS1	ENSG00000224875.2	-3.26918	8.71093e-05
AL731559.1	ENSG00000285994.1	-2.75097	0.000594239				SNHG6	ENSG00000245910.8	1.31788	9.48552e-05
ST8SIA6-AS1	ENSG00000204832.10	-1.7752	0.00663065				AC022211.3	ENSG00000263843.1	-10.1397	0.000130969
AL391839.2	ENSG00000233825.1	-2.16739	0.000160807				AC083799.1	ENSG00000203644.3	1.50622	0.000178917
AL365203.2	ENSG00000273038.2	-1.6657	0.014149				PAXIP1-AS2	ENSG00000214106.9	1.22396	0.000211875
KRTAP5-AS1	ENSG00000233930.4	-1.62978	0.00960257				DLEU2	ENSG00000231607.12	1.83931	0.00024338
AC068580.3	ENSG00000235027.1	1.43216	0.0316415				LINC00863	ENSG00000224914.4	-10.3217	0.000251928
AC068580.1	ENSG00000229512.1	1.37363	0.0248861				ARRDC1-AS1	ENSG00000203993.6	-2.27566	0.000287725
AP003733.3	ENSG00000279491.1	-1.63764	0.0149952				AC015813.1	ENSG00000264112.1	-2.89223	0.000288822
LINC02723	ENSG00000231680.1	2.36839	0.00568171				AC093525.8	ENSG00000279520.1	-2.94451	0.00037278
LINC02724	ENSG00000181908.5	1.61504	0.014286				WARS2-AS1	ENSG00000231365.6	1.52094	0.000380248
MALAT1	ENSG00000251562.8	-2.74437	0.013694				LINC02432	ENSG00000248810.2	2.03459	0.000408599
AP000759.1	ENSG00000255320.1	-1.03226	0.0408583				AC092279.2	ENSG00000268362.6	2.1869	0.000421461
AC004923.4	ENSG00000255306.1	2.053	0.00782699				AC004847.1	ENSG00000260997.1	-2.36975	0.00043043
AP003717.4	ENSG00000287425.1	-2.3459	0.000153526				LINC02154	ENSG00000235385.2	-2.4549	0.000430633
AP002812.5	ENSG00000255449.1	-2.11974	0.000882294				SNHG29	ENSG00000175061.18	-1.08283	0.000461127
LINC02728	ENSG00000251323.3	-1.2707	0.045944				AC018529.2	ENSG00000278330.1	-3.23004	0.000535786
AP004608.1	ENSG00000255545.8	-1.97659	0.0176885				AC068580.3	ENSG00000235027.1	-2.56601	0.000552534
AC007406.5	ENSG00000261799.1	-1.23693	0.0331694				ANKRD10-IT1	ENSG00000229152.2	-2.9272	0.000635565
AC006064.2	ENSG00000247853.2	-1.61999	0.0182862				LINC00899	ENSG00000231711.2	-2.86579	0.000737324
LINC00612	ENSG00000214851.4	-3.04814	0.000318779				MIAT	ENSG00000225783.8	-2.54896	0.00081868
A2M-AS1	ENSG00000245105.4	-3.19509	0.000127844				AL392172.1	ENSG00000228106.6	1.67584	0.000876059
LINC00987	ENSG00000237248.5	-2.62237	0.000695396				AC092944.1	ENSG00000243176.6	1.54208	0.000892319
AC010168.2	ENSG00000261324.2	-1.3672	0.00368488				AC025171.2	ENSG00000215068.8	1.39964	0.00100315
AC137561.1	ENSG00000287074.1	-1.93733	0.00355289				AC090559.1	ENSG00000255197.6	-1.44538	0.00159076
AC009318.1	ENSG00000257176.3	-1.67036	0.000914623				SGMS1-AS1	ENSG00000226200.7	1.58585	0.00167612
OVCH1-AS1	ENSG00000257599.3	-2.23674	0.00284339				CRNDE	ENSG00000245694.10	2.2054	0.00186399
AC016957.2	ENSG00000276136.1	-1.57301	0.00402305				SMIM25	ENSG00000224397.7	-1.70694	0.00197264
KRT73-AS1	ENSG00000257495.5	-1.68889	0.0301252				AC022509.2	ENSG00000256234.1	-10.3559	0.00197523
SCAT2	ENSG00000257596.1	-1.54665	0.0163456				TUG1	ENSG00000253352.9	0.782382	0.00204275
AC026124.2	ENSG00000276853.1	-1.61231	0.00526988				AL451123.1	ENSG00000285103.2	-1.60073	0.00214839
LINC02384	ENSG00000251301.7	-2.60296	0.000208857				RNF213-AS1	ENSG00000263069.6	1.76333	0.00221702
AC008033.3	ENSG00000273824.1	-2.92395	0.000988369				ZFAS1	ENSG00000177410.13	1.48316	0.00234461
AC025034.1	ENSG00000258302.2	-1.24656	0.049563				AL590764.1	ENSG00000228427.3	-2.72329	0.00240893
ATP2B1-AS1	ENSG00000271614.1	-1.50421	0.0133048				FAM106A	ENSG00000273018.6	-2.71541	0.00390932
KDM2B-DT	ENSG00000256742.1	-1.78464	0.0220413				Z99129.4	ENSG00000279453.1	-3.04769	0.00401166
LINC00943	ENSG00000189238.6	-1.69511	0.0217044				LINC02185	ENSG00000262097.2	0.964529	0.00415951
LINC00944	ENSG00000256128.6	-2.23637	0.000449608				WAKMAR2	ENSG00000237499.7	1.60999	0.00455033
N4BP2L2-IT2	ENSG00000281026.1	-1.17	0.0401893				NEAT1	ENSG00000245532.9	1.61589	0.00456346
AL138713.1	ENSG00000280348.1	-2.9458	0.000860766				AC084030.1	ENSG00000232328.3	-11.5811	0.00459111
LINC00402	ENSG00000235532.1	-2.25881	0.00510264				AL160006.1	ENSG00000258634.3	-2.33267	0.00460317
MIR17HG	ENSG00000215417.13	-2.19109	0.0106915				PVT1	ENSG00000249859.11	1.85641	0.0049557
AL139384.1	ENSG00000274922.1	1.34574	0.0163456				ZNF667-AS1	ENSG00000166770.11	2.38205	0.00517383
RASA3-IT1	ENSG00000232487.1	-1.52469	0.0245057				EPB41L4A-AS1	ENSG00000224032.7	1.25693	0.0052566
AL355922.1	ENSG00000136315.4	5.06285	0.00015674				LINC00656	ENSG00000233746.2	-2.78237	0.00599174
AL627171.3	ENSG00000278002.1	-2.04762	0.00452004				LINC01232	ENSG00000280734.3	4.44522	0.00662436
LINC01303	ENSG00000250548.7	-2.1702	0.00144203				OTUD6B-AS1	ENSG00000253738.2	0.978801	0.00806889
AL691403.2	ENSG00000273565.1	-1.79724	0.00273189				AC011899.2	ENSG00000233038.6	-2.27903	0.00907723
AF111167.2	ENSG00000259319.1	2.30639	0.00750706				ASB16-AS1	ENSG00000267080.6	-1.77998	0.00936504
AL357093.2	ENSG00000258752.2	-1.71265	0.0280855				LINC01168	ENSG00000240707.3	-3.0093	0.00968832
AL135818.1	ENSG00000258875.6	-1.65973	0.017747				Z83843.1	ENSG00000271533.1	1.2608	0.0102444
AL135818.2	ENSG00000260810.1	-1.7357	0.027514				AC098484.4	ENSG00000285728.2	-2.11313	0.0106291
AL135818.3	ENSG00000286607.1	-2.30728	0.00500041				AC004687.1	ENSG00000265206.5	-1.52211	0.0106537
AC116158.2	ENSG00000259598.1	-1.5779	0.0371915				C10orf25	ENSG00000165511.6	-2.14277	0.0107258
AC020659.1	ENSG00000174171.6	-3.36683	2.35884e-07				BX284668.5	ENSG00000238142.2	1.86869	0.0118611
GABPB1-IT1	ENSG00000285410.1	-1.13082	0.0248118				AC021078.1	ENSG00000230551.4	-1.27115	0.0118872
AC023906.4	ENSG00000259709.1	-1.64815	0.0235851				SNHG32	ENSG00000204387.14	-1.79592	0.0120707
AC011912.1	ENSG00000279145.2	-1.54599	0.0409346				LINC01504	ENSG00000225434.3	0.989704	0.0124839
RORA-AS1	ENSG00000245534.7	-1.53178	0.0187271				AC109460.2	ENSG00000260853.2	-1.68833	0.0128206
AC118658.1	ENSG00000278022.1	-1.60694	0.00607958				LINC01278	ENSG00000235437.8	0.907922	0.0135591
AC023830.3	ENSG00000278434.1	-1.35011	0.0299698				AC019069.1	ENSG00000272711.1	-2.01605	0.0141535
AC007613.1	ENSG00000262420.3	-1.65856	0.00508462				OLMALINC	ENSG00000235823.3	1.41544	0.0150416
AC009133.3	ENSG00000260719.1	-1.38768	0.00281058				LINC02604	ENSG00000273142.1	-1.91608	0.0152399
AC009088.1	ENSG00000260060.1	-1.60501	0.049789				SNHG30	ENSG00000267321.3	1.38832	0.0162053
AC009090.1	ENSG00000260038.1	-1.67815	0.0300506				AC079922.2	ENSG00000237753.2	-2.39376	0.0165548
AC027682.7	ENSG00000280214.1	-2.50902	0.000270423				AC112220.2	ENSG00000271643.2	-2.05809	0.0182724
AC027682.1	ENSG00000259804.1	-1.67369	0.0105445				GSN-AS1	ENSG00000235865.2	-2.38149	0.0184357
AC020978.3	ENSG00000260891.1	-1.98313	0.00662941				MIR4458HG	ENSG00000247516.8	2.11515	0.0184481
AC099521.3	ENSG00000279693.1	-1.84828	0.0449586				HEIH	ENSG00000278970.2	1.43618	0.01851
AC116552.1	ENSG00000261744.1	-1.98657	0.00424671				AC006033.2	ENSG00000272908.1	-1.48342	0.0185618
AC015921.1	ENSG00000262884.1	-1.75405	0.0289228				AC073957.3	ENSG00000273151.1	-2.41717	0.0199276
AC007952.4	ENSG00000262202.4	2.31545	0.0109235				AC108488.3	ENSG00000287126.1	1.71464	0.0201173
AC138207.9	ENSG00000286194.1	2.08008	0.00933369				AC022400.8	ENSG00000279088.1	1.20643	0.0209566
AC138207.4	ENSG00000264456.1	1.72878	0.0125657				AC010976.2	ENSG00000272789.1	-10.6983	0.0209847
AC243829.1	ENSG00000274767.1	-1.51647	0.0343102				LINC02577	ENSG00000228742.11	-2.15311	0.0214356
AC090627.1	ENSG00000235300.4	-2.78414	0.00310957				AL391684.1	ENSG00000224934.5	-2.15641	0.0224459
AC004687.1	ENSG00000265206.5	-1.0435	0.01439				LINC01176	ENSG00000281404.2	2.00949	0.0225104
AC134407.2	ENSG00000279573.1	-2.79824	0.0418103				LINC01184	ENSG00000245937.8	1.68109	0.0228495
AC100786.1	ENSG00000246731.3	1.17833	0.044799				AC145098.1	ENSG00000248996.1	-1.49233	0.024183
AC111170.4	ENSG00000279801.1	-2.23053	0.046041				AC147651.4	ENSG00000237181.1	2.57116	0.0260101
AC099804.1	ENSG00000279570.1	-1.28284	0.0474813				AL035530.2	ENSG00000271913.7	1.54629	0.0264935
LINC00482	ENSG00000185168.5	3.77383	0.00724106				NORAD	ENSG00000260032.2	0.62263	0.0272505
AC027601.6	ENSG00000287431.1	4.62846	6.32606e-07				AC004148.1	ENSG00000263272.1	-2.11144	0.0276487
AP001033.4	ENSG00000273284.1	-1.46571	0.0175864				BAIAP2-DT	ENSG00000226137.5	-1.29232	0.0311076
AP005482.2	ENSG00000260302.3	-1.65232	0.0183594				AC009779.3	ENSG00000258056.2	1.2151	0.0321437
AC104365.2	ENSG00000267476.1	-2.28887	0.00363365				SNHG20	ENSG00000234912.12	1.46485	0.035229
AC018529.3	ENSG00000279433.1	-1.27579	0.0449907				AL513550.1	ENSG00000228506.2	1.21304	0.035732
AC012615.4	ENSG00000267141.1	-1.75498	0.0165861				SRP14-AS1	ENSG00000248508.8	1.42477	0.0358601
AC020908.3	ENSG00000269066.1	-1.63788	0.0443512				UBA6-AS1	ENSG00000248049.7	2.61561	0.0372385
AC011477.1	ENSG00000267481.1	-1.27804	0.0499824				AC003681.1	ENSG00000279159.1	1.551	0.0389587
AC008736.1	ENSG00000267475.1	1.32749	0.0275622				EIF3J-DT	ENSG00000179523.5	1.19021	0.0395537
CEBPA-DT	ENSG00000267296.2	2.84521	9.34891e-05				A1BG-AS1	ENSG00000268895.6	-1.59348	0.041353
AC020910.5	ENSG00000274104.1	-1.57076	0.0217044				AC092747.4	ENSG00000275764.1	2.40558	0.0423609
AC008555.1	ENSG00000261754.2	-1.27986	0.0434463				LINC00861	ENSG00000245164.8	-1.44012	0.0425407
AC118344.1	ENSG00000205041.1	-1.40888	0.0391032				AC000123.3	ENSG00000280347.1	1.14024	0.0446123
ZNF528-AS1	ENSG00000269834.6	-1.903	0.000472448				LINC00265	ENSG00000188185.12	1.74633	0.0455206
MYADM-AS1	ENSG00000228323.2	-1.96359	0.000329819				COX10-AS1	ENSG00000236088.10	0.920523	0.0471408
AC010327.5	ENSG00000267649.1	-1.63143	0.0126151				AC093297.2	ENSG00000272335.1	-1.4711	0.0482403
AC008735.2	ENSG00000267523.1	-2.13598	0.0153554				FGD5-AS1	ENSG00000225733.6	-0.655684	0.0486738
MZF1-AS1	ENSG00000267858.6	-1.34381	0.0222565				LINC00504	ENSG00000248360.7	2.19508	0.0490657
OSER1-DT	ENSG00000223891.6	-1.33352	0.037707				SNHG14	ENSG00000224078.15	0.787425	0.0494694
HAR1A	ENSG00000225978.3	-2.19221	0.00805939				THAP9-AS1	ENSG00000251022.6	1.25289	0.0494774
FP671120.7	ENSG00000280800.1	-6.61744	0.00508462
FP671120.8	ENSG00000281383.1	-6.42283	0.00559299
FP236383.4	ENSG00000280614.1	-6.61776	0.00508462
FP236383.5	ENSG00000281181.1	-6.61579	0.00508462
LINC01547	ENSG00000183250.12	1.83466	0.00246319
AL844908.1	ENSG00000272825.1	1.54384	0.0256913
AP000553.9	ENSG00000286365.1	-1.53909	0.00483573
AC245060.5	ENSG00000274422.1	-2.59407	0.0345909
ADORA2A-AS1	ENSG00000178803.12	-2.40036	0.00385741
LINC01422	ENSG00000223704.2	-1.20717	0.0180014
Z82215.1	ENSG00000287269.1	-1.72726	0.0193214
AL022322.1	ENSG00000272720.1	1.94787	0.0243914
AL031846.2	ENSG00000279833.1	-1.5	0.0301155
Z93241.1	ENSG00000270022.3	1.31087	0.0399523
LINC00106	ENSG00000236871.7	1.21769	0.00401807
LINC00892	ENSG00000233093.6	-1.85803	0.049789

## Sheet: Supplementary file 2
Supplementary file 2. List of enriched GO and pathways related to DE cis lncRNAs in PBMC
Source	Term_name	term_id	gene_count	adjusted_p_value
GO:MF	antigen binding	GO:0003823	76	1.1856e-66
GO:MF	immunoglobulin receptor binding	GO:0034987	44	5.8032e-46
GO:MF	catalytic activity	GO:0003824	244	0.0260729
GO:MF	oxidoreductase activity	GO:0016491	49	0.0326201
GO:BP	complement activation, classical pathway	GO:0006958	80	1.07657e-85
GO:BP	humoral immune response mediated by circulating immunoglobulin	GO:0002455	81	6.45815e-81
GO:BP	complement activation	GO:0006956	82	2.57381e-79
GO:BP	B cell mediated immunity	GO:0019724	84	3.70033e-62
GO:BP	humoral immune response	GO:0006959	89	4.66499e-60
GO:BP	adaptive immune response	GO:0002250	125	1.92927e-54
GO:BP	lymphocyte mediated immunity	GO:0002449	95	6.69385e-54
GO:BP	phagocytosis	GO:0006909	91	1.34635e-48
GO:BP	immune response	GO:0006955	215	4.44251e-45
GO:BP	Fc-gamma receptor signaling pathway	GO:0038094	56	4.84833e-38
GO:BP	membrane invagination	GO:0010324	49	7.06037e-34
GO:BP	activation of immune response	GO:0002253	102	3.38047e-31
GO:BP	B cell receptor signaling pathway	GO:0050853	45	6.83313e-30
GO:BP	positive regulation of immune response	GO:0050778	110	1.11575e-28
GO:BP	positive regulation of B cell activation	GO:0050871	45	5.14771e-27
GO:BP	regulation of immune response	GO:0050776	121	1.30556e-26
GO:BP	Fc receptor signaling pathway	GO:0038093	57	2.20891e-24
GO:BP	regulation of B cell activation	GO:0050864	47	9.95269e-23
GO:BP	innate immune response	GO:0045087	89	2.31538e-14
GO:BP	mitotic cell cycle process	GO:1903047	77	2.94852e-08
GO:BP	granulocyte activation	GO:0036230	52	4.88673e-06
GO:BP	neutrophil activation	GO:0042119	51	9.43637e-06
GO:BP	neutrophil degranulation	GO:0043312	50	1.23708e-05
GO:BP	neutrophil activation involved in immune response	GO:0002283	50	1.44372e-05
GO:BP	neutrophil mediated immunity	GO:0002446	50	2.64954e-05
GO:BP	cell cycle process	GO:0022402	90	0.000173234
GO:BP	inflammatory response	GO:0006954	47	0.0198865
GO:CC	immunoglobulin complex	GO:0019814	97	6.73258e-117
GO:CC	immunoglobulin complex, circulating	GO:0042571	45	4.18061e-50
GO:CC	blood microparticle	GO:0072562	32	6.83011e-17
GO:CC	cytoplasmic vesicle	GO:0031410	146	1.71732e-10
GO:CC	kinetochore	GO:0000776	21	0.00299396
GO:CC	collagen-containing extracellular matrix	GO:0062023	27	0.00539086
KEGG	Cell cycle	KEGG:04110	21	1.62017e-06
REAC	Classical antibody-mediated complement activation	REAC:R-HSA-173623	56	9.00085e-75
REAC	Scavenging of heme from plasma	REAC:R-HSA-2168880	56	8.06092e-70
REAC	FCGR activation	REAC:R-HSA-2029481	54	1.87517e-63
REAC	Innate Immune System	REAC:R-HSA-168249	124	2.32077e-30
REAC	Adaptive Immune System	REAC:R-HSA-1280218	85	6.33649e-16
REAC	Neutrophil degranulation	REAC:R-HSA-6798695	49	1.87533e-07
REAC	MHC class II antigen presentation	REAC:R-HSA-2132295	18	0.000163279

## Sheet: Supplementary file 3
Supplementary file 3. List of enriched GO and pathways related to DE trans lncRNAs in BALF
Source	Term_name	term ID	Gene_Count	adjusted_p_value
GO:MF	structural constituent of ribosome	GO:0003735	84	4.40045e-21
GO:MF	chemokine activity	GO:0008009	15	0.0470609
GO:MF	chemokine activity	GO:0008009	11	0.000691816
GO:BP	SRP-dependent cotranslational protein targeting to membrane	GO:0006614	72	3.76864e-30
GO:BP	protein targeting to ER	GO:0045047	74	3.85697e-26
GO:BP	viral transcription	GO:0019083	81	4.87542e-14
GO:BP	translational initiation	GO:0006413	83	8.32875e-13
GO:BP	nuclear-transcribed mRNA catabolic process	GO:0000956	88	9.82385e-13
GO:BP	viral gene expression	GO:0019080	82	1.54437e-11
GO:BP	oxidative phosphorylation	GO:0006119	55	5.93081e-06
GO:CC	cytosolic ribosome	GO:0022626	74	5.63038e-32
GO:CC	respiratory chain complex	GO:0098803	39	7.21504e-07
GO:CC	respirasome	GO:0070469	42	5.32872e-06
GO:CC	inner mitochondrial membrane protein complex	GO:0098800	51	2.23838e-05
KEGG	Ribosome	GO:0005840	79	1.28588e-26
KEGG	Oxidative phosphorylation	GO:0006119	52	2.27153e-09
KEGG	Cardiac muscle contraction	KEGG:04260	21	0.000142084
KEGG	IL-17 signaling pathway	KEGG:04657	13	0.00511561
KEGG	Cytokine-cytokine receptor interaction	KEGG:04060	19	0.0019444
REAC	Peptide chain elongation	REAC:R-HSA-156902	75	4.18595e-42
REAC	Eukaryotic Translation Elongation	REAC:R-HSA-156842	76	5.50037e-42
REAC	Viral mRNA Translation	REAC:R-HSA-192823	74	1.32005e-40
REAC	Eukaryotic Translation Termination	REAC:R-HSA-72764	74	1.0894e-37
REAC	Nonsense Mediated Decay (NMD) independent of the Exon Junction Complex (EJC)	REAC:R-HSA-975956	75	1.0922e-37
REAC	Formation of a pool of free 40S subunits	REAC:R-HSA-72689	76	2.83737e-35
REAC	GTP hydrolysis and joining of the 60S ribosomal subunit	REAC:R-HSA-72706	76	9.03622e-30
REAC	Nonsense-Mediated Decay (NMD)	REAC:R-HSA-927802	77	1.68502e-29
REAC	Cap-dependent Translation Initiation	REAC:R-HSA-72737	78	7.66815e-29
REAC	Influenza Infection	REAC:R-HSA-168254	78	7.46631e-20
REAC	Respiratory electron transport	REAC:R-HSA-611105	44	2.54155e-07
REAC	Infectious disease	REAC:R-HSA-5663205	101	2.0787e-05

## Sheet: supplementary file 4
Supplementary file 4. List of enriched GO and pathways related to DE trans lncRNAs in PBMC
source	term_name	term_id	adjusted_p_value	gene count	gene ID
GO:BP	mitotic cell cycle process	GO:1903047	1.0489e-08	26	ENSG00000148773,ENSG00000117724,ENSG00000131747,ENSG00000122966,ENSG00000170312,ENSG00000128944,ENSG00000071539,ENSG00000072571,ENSG00000143476,ENSG00000138180,ENSG00000135476,ENSG00000118193,ENSG00000112984,ENSG00000073111,ENSG00000147883,ENSG00000122952,ENSG00000134057,ENSG00000101412,ENSG00000145386,ENSG00000137807,ENSG00000142945,ENSG00000157456,ENSG00000075218,ENSG00000092853,ENSG00000109805…
GO:BP	mitotic cell cycle	GO:0000278	5.64985e-07	26	ENSG00000148773,ENSG00000117724,ENSG00000131747,ENSG00000122966,ENSG00000170312,ENSG00000128944,ENSG00000071539,ENSG00000072571,ENSG00000143476,ENSG00000138180,ENSG00000135476,ENSG00000118193,ENSG00000112984,ENSG00000073111,ENSG00000147883,ENSG00000122952,ENSG00000134057,ENSG00000101412,ENSG00000145386,ENSG00000137807,ENSG00000142945,ENSG00000157456,ENSG00000075218,ENSG00000092853,ENSG00000109805…
GO:BP	cell cycle process	GO:0022402	1.94209e-06	28	ENSG00000148773,ENSG00000137812,ENSG00000117724,ENSG00000131747,ENSG00000122966,ENSG00000170312,ENSG00000128944,ENSG00000071539,ENSG00000072571,ENSG00000143476,ENSG00000138180,ENSG00000135476,ENSG00000118193,ENSG00000112984,ENSG00000073111,ENSG00000161929,ENSG00000147883,ENSG00000122952,ENSG00000134057,ENSG00000101412,ENSG00000145386,ENSG00000137807,ENSG00000142945,ENSG00000157456,ENSG00000075218…
GO:BP	sister chromatid segregation	GO:0000819	0.000182977	11	ENSG00000117724,ENSG00000131747,ENSG00000128944,ENSG00000071539,ENSG00000135476,ENSG00000118193,ENSG00000122952,ENSG00000134057,ENSG00000137807,ENSG00000142945,ENSG00000109805
GO:BP	nuclear chromosome segregation	GO:0098813	0.000200446	12	ENSG00000137812,ENSG00000117724,ENSG00000131747,ENSG00000128944,ENSG00000071539,ENSG00000135476,ENSG00000118193,ENSG00000122952,ENSG00000134057,ENSG00000137807,ENSG00000142945,ENSG00000109805
GO:BP	chromosome segregation	GO:0007059	0.000304065	13	ENSG00000148773,ENSG00000137812,ENSG00000117724,ENSG00000131747,ENSG00000128944,ENSG00000071539,ENSG00000135476,ENSG00000118193,ENSG00000122952,ENSG00000134057,ENSG00000137807,ENSG00000142945,ENSG00000109805
GO:BP	cell division	GO:0051301	0.000415052	17	ENSG00000137812,ENSG00000117724,ENSG00000131747,ENSG00000122966,ENSG00000170312,ENSG00000128944,ENSG00000138180,ENSG00000135476,ENSG00000118193,ENSG00000112984,ENSG00000122952,ENSG00000134057,ENSG00000145386,ENSG00000137807,ENSG00000142945,ENSG00000157456,ENSG00000109805
GO:BP	mitotic sister chromatid segregation	GO:0000070	0.000531845	10	ENSG00000117724,ENSG00000128944,ENSG00000071539,ENSG00000135476,ENSG00000118193,ENSG00000122952,ENSG00000134057,ENSG00000137807,ENSG00000142945,ENSG00000109805
GO:BP	mitotic cell cycle phase transition	GO:0044772	0.000605071	17	ENSG00000117724,ENSG00000122966,ENSG00000170312,ENSG00000071539,ENSG00000072571,ENSG00000143476,ENSG00000135476,ENSG00000118193,ENSG00000073111,ENSG00000147883,ENSG00000134057,ENSG00000101412,ENSG00000145386,ENSG00000157456,ENSG00000075218,ENSG00000092853,ENSG00000106462
GO:BP	cell cycle phase transition	GO:0044770	0.00148113	17	ENSG00000117724,ENSG00000122966,ENSG00000170312,ENSG00000071539,ENSG00000072571,ENSG00000143476,ENSG00000135476,ENSG00000118193,ENSG00000073111,ENSG00000147883,ENSG00000134057,ENSG00000101412,ENSG00000145386,ENSG00000157456,ENSG00000075218,ENSG00000092853,ENSG00000106462
GO:BP	nuclear division	GO:0000280	0.00152887	13	ENSG00000148773,ENSG00000117724,ENSG00000131747,ENSG00000128944,ENSG00000071539,ENSG00000135476,ENSG00000118193,ENSG00000161929,ENSG00000122952,ENSG00000134057,ENSG00000137807,ENSG00000142945,ENSG00000109805
GO:BP	mitotic cell cycle checkpoint	GO:0007093	0.00155985	10	ENSG00000117724,ENSG00000131747,ENSG00000170312,ENSG00000071539,ENSG00000147883,ENSG00000122952,ENSG00000134057,ENSG00000101412,ENSG00000075218,ENSG00000092853
GO:BP	cell cycle checkpoint	GO:0000075	0.00186332	11	ENSG00000117724,ENSG00000131747,ENSG00000170312,ENSG00000071539,ENSG00000143476,ENSG00000147883,ENSG00000122952,ENSG00000134057,ENSG00000101412,ENSG00000075218,ENSG00000092853
GO:BP	cell cycle	GO:0007049	0.00194675	28	ENSG00000148773,ENSG00000137812,ENSG00000117724,ENSG00000131747,ENSG00000122966,ENSG00000170312,ENSG00000128944,ENSG00000071539,ENSG00000072571,ENSG00000143476,ENSG00000138180,ENSG00000135476,ENSG00000118193,ENSG00000112984,ENSG00000073111,ENSG00000161929,ENSG00000147883,ENSG00000122952,ENSG00000134057,ENSG00000101412,ENSG00000145386,ENSG00000137807,ENSG00000142945,ENSG00000157456,ENSG00000075218…
GO:BP	cell cycle G2/M phase transition	GO:0044839	0.00238536	12	ENSG00000117724,ENSG00000122966,ENSG00000170312,ENSG00000072571,ENSG00000143476,ENSG00000118193,ENSG00000147883,ENSG00000134057,ENSG00000145386,ENSG00000157456,ENSG00000075218,ENSG00000092853
GO:BP	regulation of cell cycle process	GO:0010564	0.00239111	18	ENSG00000148773,ENSG00000117724,ENSG00000122966,ENSG00000170312,ENSG00000128944,ENSG00000071539,ENSG00000072571,ENSG00000143476,ENSG00000135476,ENSG00000118193,ENSG00000112984,ENSG00000147883,ENSG00000134057,ENSG00000101412,ENSG00000137807,ENSG00000075218,ENSG00000092853,ENSG00000106462
GO:BP	mitotic nuclear division	GO:0140014	0.00585904	11	ENSG00000148773,ENSG00000117724,ENSG00000128944,ENSG00000071539,ENSG00000135476,ENSG00000118193,ENSG00000122952,ENSG00000134057,ENSG00000137807,ENSG00000142945,ENSG00000109805
GO:BP	organelle fission	GO:0048285	0.00617472	13	ENSG00000148773,ENSG00000117724,ENSG00000131747,ENSG00000128944,ENSG00000071539,ENSG00000135476,ENSG00000118193,ENSG00000161929,ENSG00000122952,ENSG00000134057,ENSG00000137807,ENSG00000142945,ENSG00000109805
GO:BP	regulation of cell cycle	GO:0051726	0.00719795	22	ENSG00000148773,ENSG00000117724,ENSG00000131747,ENSG00000122966,ENSG00000170312,ENSG00000128944,ENSG00000071539,ENSG00000072571,ENSG00000143476,ENSG00000135476,ENSG00000118193,ENSG00000112984,ENSG00000147883,ENSG00000122952,ENSG00000134057,ENSG00000101412,ENSG00000145386,ENSG00000137807,ENSG00000157456,ENSG00000075218,ENSG00000092853,ENSG00000106462
GO:BP	G2/M transition of mitotic cell cycle	GO:0000086	0.00987787	11	ENSG00000117724,ENSG00000122966,ENSG00000170312,ENSG00000072571,ENSG00000143476,ENSG00000118193,ENSG00000147883,ENSG00000134057,ENSG00000145386,ENSG00000157456,ENSG00000092853
GO:BP	response to stimulus	GO:0050896	0.015766	56	ENSG00000164733,ENSG00000205726,ENSG00000173166,ENSG00000155846,ENSG00000117724,ENSG00000131747,ENSG00000105281,ENSG00000122966,ENSG00000130164,ENSG00000100889,ENSG00000198417,ENSG00000170312,ENSG00000071539,ENSG00000162433,ENSG00000169902,ENSG00000112335,ENSG00000143476,ENSG00000138180,ENSG00000213949,ENSG00000169715,ENSG00000019169,ENSG00000125618,ENSG00000143162,ENSG00000118193,ENSG00000166033…
GO:BP	regulation of mitotic cell cycle	GO:0007346	0.0277208	16	ENSG00000148773,ENSG00000117724,ENSG00000131747,ENSG00000170312,ENSG00000071539,ENSG00000072571,ENSG00000143476,ENSG00000135476,ENSG00000118193,ENSG00000147883,ENSG00000122952,ENSG00000134057,ENSG00000101412,ENSG00000075218,ENSG00000092853,ENSG00000106462
GO:BP	regulation of mitotic cell cycle phase transition	GO:1901990	0.0299581	13	ENSG00000117724,ENSG00000170312,ENSG00000071539,ENSG00000072571,ENSG00000143476,ENSG00000135476,ENSG00000118193,ENSG00000147883,ENSG00000134057,ENSG00000101412,ENSG00000075218,ENSG00000092853,ENSG00000106462
GO:CC	midbody	GO:0030496	0.0461467	9	ENSG00000117724,ENSG00000122966,ENSG00000170312,ENSG00000138180,ENSG00000118193,ENSG00000112984,ENSG00000198561,ENSG00000171241,ENSG00000137807
KEGG	Cell cycle	KEGG:04110	4.36798e-05	8	ENSG00000170312,ENSG00000135476,ENSG00000073111,ENSG00000147883,ENSG00000134057,ENSG00000101412,ENSG00000145386,ENSG00000157456
KEGG	Cellular senescence	KEGG:04218	0.01616	6	ENSG00000170312,ENSG00000147883,ENSG00000134057,ENSG00000101412,ENSG00000145386,ENSG00000157456
REAC	Cell Cycle, Mitotic	REAC:R-HSA-69278	9.32005e-08	18	ENSG00000137812,ENSG00000117724,ENSG00000131747,ENSG00000170312,ENSG00000072571,ENSG00000135476,ENSG00000112984,ENSG00000073111,ENSG00000147883,ENSG00000122952,ENSG00000134057,ENSG00000101412,ENSG00000145386,ENSG00000137807,ENSG00000142945,ENSG00000157456,ENSG00000075218,ENSG00000109805
REAC	Cell Cycle	REAC:R-HSA-1640170	1.93493e-07	19	ENSG00000137812,ENSG00000117724,ENSG00000131747,ENSG00000170312,ENSG00000072571,ENSG00000135476,ENSG00000112984,ENSG00000073111,ENSG00000147883,ENSG00000122952,ENSG00000134057,ENSG00000101412,ENSG00000145386,ENSG00000137807,ENSG00000142945,ENSG00000157456,ENSG00000075218,ENSG00000092853,ENSG00000109805
REAC	Cell Cycle Checkpoints	REAC:R-HSA-69620	0.000145632	11	ENSG00000137812,ENSG00000117724,ENSG00000170312,ENSG00000073111,ENSG00000122952,ENSG00000134057,ENSG00000145386,ENSG00000142945,ENSG00000157456,ENSG00000075218,ENSG00000092853
REAC	Condensation of Prometaphase Chromosomes	REAC:R-HSA-2514853	0.000220291	4	ENSG00000170312,ENSG00000134057,ENSG00000157456,ENSG00000109805
REAC	G2/M DNA replication checkpoint	REAC:R-HSA-69478	0.000429631	3	ENSG00000170312,ENSG00000134057,ENSG00000157456
REAC	Resolution of Sister Chromatid Cohesion	REAC:R-HSA-2500257	0.00124544	7	ENSG00000137812,ENSG00000117724,ENSG00000170312,ENSG00000122952,ENSG00000134057,ENSG00000142945,ENSG00000157456
REAC	M Phase	REAC:R-HSA-68886	0.00207489	11	ENSG00000137812,ENSG00000117724,ENSG00000170312,ENSG00000135476,ENSG00000112984,ENSG00000122952,ENSG00000134057,ENSG00000137807,ENSG00000142945,ENSG00000157456,ENSG00000109805
REAC	Cyclin A/B1/B2 associated events during G2/M transition	REAC:R-HSA-69273	0.0030902	4	ENSG00000170312,ENSG00000134057,ENSG00000145386,ENSG00000157456
REAC	Activation of NIMA Kinases NEK9, NEK6, NEK7	REAC:R-HSA-2980767	0.00370536	3	ENSG00000170312,ENSG00000134057,ENSG00000157456
REAC	G0 and Early G1	REAC:R-HSA-1538133	0.00461862	4	ENSG00000131747,ENSG00000170312,ENSG00000101412,ENSG00000145386
REAC	Mitotic Prometaphase	REAC:R-HSA-68877	0.00483224	8	ENSG00000137812,ENSG00000117724,ENSG00000170312,ENSG00000122952,ENSG00000134057,ENSG00000142945,ENSG00000157456,ENSG00000109805
REAC	Mitotic G2-G2/M phases	REAC:R-HSA-453274	0.00655066	8	ENSG00000117724,ENSG00000170312,ENSG00000072571,ENSG00000134057,ENSG00000101412,ENSG00000145386,ENSG00000157456,ENSG00000075218
REAC	Mitotic G1 phase and G1/S transition	REAC:R-HSA-453279	0.0112076	7	ENSG00000131747,ENSG00000170312,ENSG00000073111,ENSG00000147883,ENSG00000134057,ENSG00000101412,ENSG00000145386
REAC	Phosphorylation of proteins involved in the G2/M transition by Cyclin A:Cdc2 complexes	REAC:R-HSA-170145	0.0166178	2	ENSG00000170312,ENSG00000145386
REAC	Polo-like kinase mediated events	REAC:R-HSA-156711	0.0171351	3	ENSG00000117724,ENSG00000134057,ENSG00000157456
REAC	Golgi Cisternae Pericentriolar Stack Reorganization	REAC:R-HSA-162658	0.0294167	3	ENSG00000170312,ENSG00000134057,ENSG00000157456
REAC	Transcription of E2F targets under negative control by p107 (RBL1) and p130 (RBL2) in complex with HDAC1	REAC:R-HSA-1362300	0.03726	3	ENSG00000170312,ENSG00000101412,ENSG00000145386
REAC	LDL clearance	REAC:R-HSA-8964038	0.0463517	3	ENSG00000130164,ENSG00000042753,ENSG00000107798
REAC	G2/M Transition	REAC:R-HSA-69275	0.0488444	7	ENSG00000117724,ENSG00000170312,ENSG00000072571,ENSG00000134057,ENSG00000145386,ENSG00000157456,ENSG00000075218
WP	Cell Cycle	WP:WP179	4.51684e-05	8	ENSG00000170312,ENSG00000135476,ENSG00000073111,ENSG00000147883,ENSG00000134057,ENSG00000101412,ENSG00000145386,ENSG00000157456
WP	Retinoblastoma Gene in Cancer	WP:WP2446	9.53436e-05	7	ENSG00000131747,ENSG00000170312,ENSG00000164105,ENSG00000134057,ENSG00000101412,ENSG00000145386,ENSG00000157456
WP	G1 to S cell cycle control	WP:WP45	0.00308248	5	ENSG00000170312,ENSG00000073111,ENSG00000147883,ENSG00000134057,ENSG00000101412
WP	WIKIPATHWAYS	WP:000000	0.0129165	44	ENSG00000164733,ENSG00000148773,ENSG00000155846,ENSG00000117724,ENSG00000131747,ENSG00000105281,ENSG00000122966,ENSG00000130164,ENSG00000100889,ENSG00000198417,ENSG00000170312,ENSG00000164105,ENSG00000128944,ENSG00000071539,ENSG00000213949,ENSG00000171914,ENSG00000169715,ENSG00000125618,ENSG00000135476,ENSG00000143162,ENSG00000166033,ENSG00000131981,ENSG00000156113,ENSG00000073111,ENSG00000134247…

## Sheet: Supplementary file 5
Supplementary file 5. list of DE PBMC lncRNA interacted with SARS-CoV-2 genome sequence
lncRNA (query)	lncRNA_Length	SARS-CoV-2 genome (target)	Target_lncRNA	dG	ndG	Start_Position_Query	End_Position_Query	Start_Position_Target	End_Position_Target	logFC
ENSG00000269899	238	NC_045512.2_cov	29903	-17.63	-8.815	-8337	-2117	1	6221	2.25895
ENSG00000273160	303	NC_045512.2_cov	29903	-20	-10	-10825	-4540	1	6286	-2.38016
ENSG00000204832	372	NC_045512.2_cov	29903	-18.46	-9.23	-7334	-980	1	6355	-1.7752
ENSG00000231858	386	NC_045512.2_cov	29903	-22.32	-11.16	-10723	-4355	1	6369	-1.4335
ENSG00000267476	398	NC_045512.2_cov	29903	-19.59	-9.795	-8221	-1841	1	6381	-2.28887
ENSG00000250548	470	NC_045512.2_cov	29903	-22.18	-11.09	-7120	-668	1	6453	-2.1702
ENSG00000273565	490	NC_045512.2_cov	29903	-26.46	-13.23	-9224	-2752	1	6473	-1.79724
ENSG00000235300	571	NC_045512.2_cov	29903	-31.55	-15.775	-11043	-4490	1	6554	-2.78414
ENSG00000251562	572	NC_045512.2_cov	29903	-26.45	-13.225	-7009	-455	1	6555	-2.74437
ENSG00000232973	670	NC_045512.2_cov	29903	-32.92	-16.46	-7868	-1216	1	6653	1.71537
ENSG00000230068	692	NC_045512.2_cov	29903	-24.8	-12.4	-11545	-4871	1	6675	-1.96364
ENSG00000240535	880	NC_045512.2_cov	29903	-33.16	-16.58	-17116	-10254	1	6863	-1.51492
ENSG00000229989	930	NC_045512.2_cov	29903	-32.08	-16.04	-8986	-2074	1	6913	2.78697
ENSG00000260302	1273	NC_045512.2_cov	29903	-41.68	-20.84	-8583	-1328	1	7256	-1.65232
ENSG00000241560	1687	NC_045512.2_cov	29903	-45.79	-22.895	-9388	-1719	1	7670	-1.71868
ENSG00000231721	3505	NC_045512.2_cov	29903	-70.01	-35.005	-13129	-3642	1	9488	-1.87369
ENSG00000261490	3510	NC_045512.2_cov	29903	-57.74	-28.87	-14451	-4959	1	9493	-1.00134
ENSG00000257495	3808	NC_045512.2_cov	29903	-87.31	-43.655	-11509	-1719	1	9791	-1.68889
ENSG00000259319	4059	NC_045512.2_cov	29903	-60.39	-30.195	-11554	-1513	1	10042	2.30639
ENSG00000228140	5178	NC_045512.2_cov	29903	-99.69	-49.845	-11303	-143	1	11161	-2.22863

## Sheet: Supplementary File 6
Supplementary file 6. list of DE BALF lncRNA interacted with SARS-CoV-2 genome sequence
LncRNA (query)	Length_Query	SARS-CoV-2 genome (target)	Target_Length	dG	ndG	Start_Position_Query	End_Position_Query	Start_Position_Target	End_Position_Target	FoldChange
ENSG00000233429	163	NC_045512.2_cov	29903	-22.49	-11.245	1	163	2606	2768	-10.4048
ENSG00000238057	100	NC_045512.2_cov	29903	-9.72	-4.86	-9459	-3377	1	6083	2.86392
ENSG00000281404	230	NC_045512.2_cov	29903	-23.62	-11.81	-10365	-4153	1	6213	2.00949
ENSG00000177337	408	NC_045512.2_cov	29903	-27.34	-13.67	-8546	-2156	1	6391	2.72445
ENSG00000233355	452	NC_045512.2_cov	29903	-22.8	-11.4	-8117	-1683	1	6435	-11.0378
ENSG00000222041	455	NC_045512.2_cov	29903	-29.1	-14.55	-6735	-298	1	6438	2.69055
ENSG00000251562	572	NC_045512.2_cov	29903	-26.45	-13.225	-7009	-455	1	6555	5.3444
ENSG00000269352	596	NC_045512.2_cov	29903	-36.42	-18.21	-6694	-116	1	6579	-10.6822
ENSG00000258752	601	NC_045512.2_cov	29903	-29.09	-14.545	-9291	-2708	1	6584	7.72
ENSG00000232931	654	NC_045512.2_cov	29903	-29	-14.5	-9146	-2510	1	6637	2.7618
ENSG00000273018	670	NC_045512.2_cov	29903	-26.81	-13.405	-7834	-1182	1	6653	-2.71541
ENSG00000256234	699	NC_045512.2_cov	29903	-24.62	-12.31	-8488	-1807	1	6682	-10.3559
ENSG00000204387	748	NC_045512.2_cov	29903	-38.4	-19.2	-10272	-3542	1	6731	-1.79592
ENSG00000235437	828	NC_045512.2_cov	29903	-37.93	-18.965	-8229	-1419	1	6811	0.907922
ENSG00000189223	840	NC_045512.2_cov	29903	-36.23	-18.115	-10267	-3445	1	6823	-1.69726
ENSG00000231365	886	NC_045512.2_cov	29903	-35.28	-17.64	-10888	-4020	1	6869	1.52094
ENSG00000228427	915	NC_045512.2_cov	29903	-40.23	-20.115	-10428	-3531	1	6898	-2.72329
ENSG00000245164	935	NC_045512.2_cov	29903	-27.87	-13.935	-8361	-1444	1	6918	-1.44012
ENSG00000234741	959	NC_045512.2_cov	29903	-35.39	-17.695	-8433	-1492	1	6942	1.34968
ENSG00000248360	987	NC_045512.2_cov	29903	-32.59	-16.295	-7404	-435	1	6970	2.19508
ENSG00000247516	1108	NC_045512.2_cov	29903	-36.77	-18.385	-9924	-2834	1	7091	2.11515
ENSG00000234912	1187	NC_045512.2_cov	29903	-45.46	-22.73	-8307	-1138	1	7170	1.46485
ENSG00000212694	1220	NC_045512.2_cov	29903	-51.83	-25.915	-9877	-2675	1	7203	-3.14022
ENSG00000279088	1236	NC_045512.2_cov	29903	-34.6	-17.3	-9401	-2183	1	7219	1.20643
ENSG00000245937	1321	NC_045512.2_cov	29903	-43.74	-21.87	-10456	-3153	1	7304	1.68109
ENSG00000259943	1541	NC_045512.2_cov	29903	-30.63	-15.315	-12315	-4792	1	7524	-10.4862
ENSG00000166770	1602	NC_045512.2_cov	29903	-34.53	-17.265	-8187	-603	1	7585	2.38205
ENSG00000249859	1840	NC_045512.2_cov	29903	-58.67	-29.335	-9036	-1214	1	7823	1.85641
ENSG00000245694	1883	NC_045512.2_cov	29903	-46.09	-23.045	-9144	-1279	1	7866	2.2054
ENSG00000225791	1915	NC_045512.2_cov	29903	-43.5	-21.75	-12245	-4348	1	7898	1.94642
ENSG00000258867	1983	NC_045512.2_cov	29903	-36.16	-18.08	-10904	-2939	1	7966	2.83488
ENSG00000268362	2183	NC_045512.2_cov	29903	-56.36	-28.18	-12274	-4109	1	8166	2.1869
ENSG00000260853	2204	NC_045512.2_cov	29903	-55.07	-27.535	-9373	-1187	1	8187	-1.68833
ENSG00000223799	2228	NC_045512.2_cov	29903	-50.06	-25.03	-9728	-1518	1	8211	2.2273
ENSG00000248049	2233	NC_045512.2_cov	29903	-56.41	-28.205	-9737	-1522	1	8216	2.61561
ENSG00000233016	2357	NC_045512.2_cov	29903	-100.04	-50.02	-10394	-2055	1	8340	-2.38214
ENSG00000179818	2386	NC_045512.2_cov	29903	-76.37	-38.185	-8760	-392	1	8369	1.4719
ENSG00000176124	2440	NC_045512.2_cov	29903	-53.32	-26.66	-10883	-2461	1	8423	3.15002
ENSG00000243176	2452	NC_045512.2_cov	29903	-29.3	-14.65	-11259	-2825	1	8435	1.54208
ENSG00000272335	2517	NC_045512.2_cov	29903	-28.85	-14.425	-9013	-514	1	8500	-1.4711
ENSG00000236144	2640	NC_045512.2_cov	29903	-73.55	-36.775	-12215	-3593	1	8623	-11.9677
ENSG00000175061	3293	NC_045512.2_cov	29903	-75.96	-37.98	-11634	-2359	1	9276	-1.08283
ENSG00000224934	3374	NC_045512.2_cov	29903	-56.68	-28.34	-11272	-1916	1	9357	-2.15641
ENSG00000231721	3505	NC_045512.2_cov	29903	-70.01	-35.005	-13129	-3642	1	9488	2.51579
ENSG00000261490	3510	NC_045512.2_cov	29903	-57.74	-28.87	-14451	-4959	1	9493	-2.78316
ENSG00000250903	3612	NC_045512.2_cov	29903	-90.94	-45.47	-10930	-1336	1	9595	3.92921
ENSG00000224660	3748	NC_045512.2_cov	29903	-59.68	-29.84	-11532	-1802	1	9731	-2.02298
ENSG00000271913	3895	NC_045512.2_cov	29903	-55.02	-27.51	-12783	-2906	1	9878	1.54629
ENSG00000225783	4019	NC_045512.2_cov	29903	-97.52	-48.76	-11940	-1939	1	10002	-2.54896
ENSG00000259319	4059	NC_045512.2_cov	29903	-60.39	-30.195	-11554	-1513	1	10042	2.06942
ENSG00000203930	4156	NC_045512.2_cov	29903	-41.27	-20.635	-14468	-4330	1	10139	9.7
ENSG00000196167	5537	NC_045512.2_cov	29903	-79.28	-39.64	-12844	-1325	1	11520	5.37858
ENSG00000253352	5875	NC_045512.2_cov	29903	-44.92	-22.46	-15073	-3216	1	11858	0.782382
ENSG00000236088	5962	NC_045512.2_cov	29903	-47.71	-23.855	-16402	-4458	1	11945	0.920523
ENSG00000240498	7173	NC_045512.2_cov	29903	-47.03	-23.515	-14984	-1829	1	13156	2.70974
ENSG00000224078	7504	NC_045512.2_cov	29903	-115.63	-57.815	-14165	-679	1	13487	0.787425
